# Supplementary material for: Effects of contextualized emotional conflict control on domain-general conflict control: fMRI evidence of neural network reconfiguration
Source: Soc Cogn Affect Neurosci. 2024 Jan 4;19(1):nsae001. doi: 10.1093/scan/nsae001 (PMC10868129; doi:10.1093/scan/nsae001)
Supplement: nsae001_Supp [file nsae001_supp.zip]

Archive with 1 entries (1 files):
- scan-23-072-File003.docx
